# Supplementary material for: Foliar Traits Drive Chlorophyll Fluorescence Variability in Chilean Sclerophyllous Species Under Early Outplanting Stress
Source: Plants (Basel). 2025 Aug 27;14(17):2682. doi: 10.3390/plants14172682 (PMC12430304; doi:10.3390/plants14172682)
Supplement: Supplementary file 1 [file plants-14-02682-s001.zip]

Archive with 1 entries (1 files):
- plants-3802023-supplementary.pdf
